# Supplementary material for: A Novel Xeno-Free Method to Isolate Human Endometrial Mesenchymal Stromal Cells (E-MSCs) in Good Manufacturing Practice (GMP) Conditions
Source: Int J Mol Sci. 2022 Feb 9;23(4):1931. doi: 10.3390/ijms23041931 (PMC8876308; doi:10.3390/ijms23041931)
Supplement: Supplementary file 1 [file ijms-23-01931-s001.zip]

Archive with 1 entries (1 files):
- ijms-1563546-supplementary.pdf
